# Supplementary material for: Genome-Wide Identification and Expression Analyses of the FAR1/FHY3 Gene Family Provide Insight into Inflorescence Development in Maize
Source: Curr Issues Mol Biol. 2024 Jan 2;46(1):430–49. doi: 10.3390/cimb46010027 (PMC10814199; doi:10.3390/cimb46010027)
Supplement: Supplementary file 1 [file cimb-46-00027-s001.zip]

Archive with 1 entries (1 files):
- cimb-2780978-supplementary.pdf
